# Supplementary material for: Ionizing Radiation, Higher Plants, and Radioprotection: From Acute High Doses to Chronic Low Doses
Source: Front Plant Sci. 2018 Jun 26;9:847. doi: 10.3389/fpls.2018.00847 (PMC6028737; doi:10.3389/fpls.2018.00847)
Supplement: DATA SHEET S2 — Radical induction-potential from water by different radiation sources through Earth’s history. [file Data_Sheet_2.XLSX]

## Sheet: UV
									(From Figure 1)
																		nGy h-1		mSv/y to uGy/h	15208.3
									4.5	4	3.5	3	2.5	2	1.5	1	0.5	0
									0.2	0.24	0.27	0.54	1.2	0.95	0.75	0.6	0.45	0.4		Crustal primordials (U, Th, Ra, K)
								1.1	4.75	3.5625	2.67188	2.00391	1.50293	1.1272	0.845398	0.634048	0.475536	0.356652		Internal K40 (b & g)
									0.3	0.3	0.3	0.3	0.3	0.3	0.3	0.3	0.3	0.3		Cosmic Radiation
									0.645	0.774	0.87075	1.7415	3.87	3.06375	2.41875	1.935	1.45125	1.29		Radon
																				UV-C
									5.895	4.8765	4.11262	4.58541	6.87293	5.44095	4.31415	3.46905	2.67679	2.34665		Total mSv/y
									0.005895	0.0048765	0.00411262	0.00458541	0.00687293	0.00544095	0.00431415	0.00346905	0.00267679	0.00234665		Total (uGy h-1)
									0.0516402	0.0427181	0.0360266	0.0401682	0.0602069	0.0476627	0.0377919	0.0303889	0.0234486	0.00234665
									4.5	4	3.5	3	2.5	2	1.5	1	0.5	0
									180	202.5	210	225	225	3	1.8	1.5	1.5	1.5		Total UV
									468	526.5	546	585	585	7.8	4.68	3.9	3.9	3.9		nM/m2/s radicals-UV
									1.39064e-07	1.15037e-07	9.70174e-08	1.0817e-07	1.62133e-07	1.28353e-07	1.01771e-07	8.18354e-08	6.31458e-08	5.53579e-08		nM/m2/s radicals-Background	2.35901e-08
									5.46795e-05	5.46795e-05	5.46795e-05	5.46795e-05	5.46795e-05	5.46795e-05	5.46795e-05	5.46795e-05	5.46795e-05	5.46795e-05		nM/m2/s radicals-Chernobyl
