# Supplementary material for: Ionizing Radiation, Higher Plants, and Radioprotection: From Acute High Doses to Chronic Low Doses
Source: Front Plant Sci. 2018 Jun 26;9:847. doi: 10.3389/fpls.2018.00847 (PMC6028737; doi:10.3389/fpls.2018.00847)
Supplement: DATA SHEET S3 — The activity of radionuclides in the environment from the accident at Chernobyl. [file Data_Sheet_3.XLSX]

## Sheet: Chernobyl Estimates
										l (d)		INVENTORY (PBQ)	% RELEASED	TOTAL RELEASE (PBQ)		95Zr	239Np	99Mo	132Te	Xe	131I	140Ba	141Ce	103Ru	89Sr	242Cm	144Ce	106Ru	134Cs	241Pu	90Sr	137Cs	238Pu	240Pu	239Pu	TOTAL (PBQ)		TOTAL (PBQ)
								196	95Zr	0.0583333	0.000159817	5 600	3.5	196	1986	196	95	168	1150	6500	1760	240	196	168	115	0.9	116	73	54	6	10	85	0.035	0.042	0.03	10933		155.107
	https://www.oecd-nea.org/rp/chernobyl/c02.html							~95	239Np	2.4	0.00657534	27 000	3.5	95	1987	0.0001	0.001	0.0001	0.001	0.0001	0.001	0.0001	0.0919155	0.282653	0.887457	0.190678	47.754	36.5054	38.1866	5.69313	9.75554	83.059	0.0347191	0.0419956	0.0299991	222.516		136.801
								>168	99Mo	2.79167	0.0076484	4 800	>3.5	168	1988	0	0	0	0	0	0	0	0.0001	0.000475551	0.00684853	0.0403978	19.659	18.2554	27.004	5.40195	9.51705	81.1623	0.0344405	0.0419912	0.0299983	161.154		123.192
								~1150	132Te	3.25	0.00890411	2 700	25 - 60	1150	1989	0	0	0	0	0	0	0	0	0.0001	0.0001	0.00855885	8.0931	9.12903	19.0961	5.12566	9.2844	79.309	0.034164	0.0419867	0.0299974	130.152		112.921
								6500	Xe	5.3	0.0145205	6 500	100	6500	1990	0	0	0	0	0	0	0	0	0	0	0.00181331	3.33171	4.56519	13.504	4.86351	9.05743	77.4979	0.0338898	0.0419823	0.0299966	112.927		105.029
								~1760	131I	8	0.0219178	3 200	50 - 60	1760	1991	0	0	0	0	0	0	0	0	0	0	0.000384176	1.37157	2.28293	9.54945	4.61476	8.83601	75.7282	0.0336179	0.0419779	0.0299957	102.489		98.8341
								~240	140Ba	12.8	0.0350685	4 800	4-6	240	1992	0	0	0	0	0	0	0	0	0	0	0.0001	0.56464	1.14163	6.75298	4.37873	8.62	73.999	0.033348	0.0419735	0.0299949	95.5624		93.856
								196	141Ce	33	0.090411	5 600	3.5	196	1993	0	0	0	0	0	0	0	0	0	0	0	0.232447	0.5709	4.77543	4.15478	8.40927	72.3092	0.0330804	0.041969	0.029994	90.5571		89.7537
								>168	103Ru	39.6	0.108493	4 800	>3.5	168	1994	0	0	0	0	0	0	0	0	0	0	0	0.095692	0.285492	3.37699	3.94228	8.2037	70.658	0.0328149	0.0419646	0.0299932	86.6669		86.2857
								~115	89Sr	52	0.142466	2 300	4-6	115	1995	0	0	0	0	0	0	0	0	0	0	0	0.0393938	0.142767	2.38807	3.74065	8.00315	69.0445	0.0325515	0.0419602	0.0299923	83.463		83.2809
								~0.9	242Cm	163	0.446575	26	3.5	0.9	1996	0	0	0	0	0	0	0	0	0	0	0	0.0162174	0.0713941	1.68874	3.54933	7.8075	67.4679	0.0322903	0.0419558	0.0299915	80.7053		80.6177
								~116	144Ce	285	0.780822	3 300	3.5	116	1997	0	0	0	0	0	0	0	0	0	0	0	0.00667625	0.0357023	1.19421	3.3678	7.61664	65.9272	0.0320311	0.0419514	0.0299906	78.2522		78.2098
								>73	106Ru	365	1	2 100	>3.5	73	1998	0	0	0	0	0	0	0	0	0	0	0	0.00274843	0.0178538	0.844495	3.19555	7.43044	64.4217	0.0317741	0.041947	0.0299898	76.0165		75.9959
								~54	134Cs	730	2	180	20 - 40	54	1999	0	0	0	0	0	0	0	0	0	0	0	0.00113145	0.0089282	0.597192	3.03211	7.24879	62.9507	0.0315191	0.0419425	0.0299889	73.9423		73.9322
								~6	241Pu	4818	13.2	170	3.5	6	2000	0	0	0	0	0	0	0	0	0	0	0	0.000465789	0.00446476	0.42231	2.87703	7.07159	61.5132	0.0312661	0.0419381	0.0299881	71.9922		71.9873
								~10	90Sr	10220	28	200	4-6	10	2001	0	0	0	0	0	0	0	0	0	0	0	0.000191753	0.00223271	0.29864	2.72988	6.89871	60.1085	0.0310152	0.0419337	0.0299872	70.1411		70.1387
								~85	137Cs	10950	30	280	20 - 40	85	2002	0	0	0	0	0	0	0	0	0	0	0	0.0001	0.00111652	0.211186	2.59026	6.73007	58.7359	0.0307662	0.0419293	0.0299864	68.3713		68.3701
								0.035	238Pu	31390	86	1	3.5	0.035	2003	0	0	0	0	0	0	0	0	0	0	0	0	0.000558341	0.149342	2.45778	6.56554	57.3947	0.0305193	0.0419249	0.0299855	66.6703		66.6698
								0.042	240Pu	2401700	6580	1.2	3.5	0.042	2004	0	0	0	0	0	0	0	0	0	0	0	0	0.000279212	0.105609	2.33208	6.40504	56.084	0.0302744	0.0419205	0.0299847	65.0292		65.0289
								0.03	239Pu	8906000	24400	0.85	3.5	0.03	2005	0	0	0	0	0	0	0	0	0	0	0	0	0.000139626	0.074682	2.2128	6.24846	54.8033	0.0300314	0.041916	0.0299838	63.4414		63.4412
															2006	0	0	0	0	0	0	0	0	0	0	0	0	0.0001	0.052812	2.09963	6.09571	53.5519	0.0297904	0.0419116	0.029983	61.9018		61.9017
															2007	0	0	0	0	0	0	0	0	0	0	0	0	0	0.0373465	1.99224	5.94669	52.329	0.0295513	0.0419072	0.0299821	60.4067		60.4067
															2008	0	0	0	0	0	0	0	0	0	0	0	0	0	0.0264099	1.89035	5.80132	51.1341	0.0293141	0.0419028	0.0299813	58.9534		58.9534
															2009	0	0	0	0	0	0	0	0	0	0	0	0	0	0.018676	1.79366	5.6595	49.9664	0.0290788	0.0418984	0.0299804	57.5392		57.5392
															2010	0	0	0	0	0	0	0	0	0	0	0	0	0	0.0132069	1.70192	5.52114	48.8254	0.0288455	0.041894	0.0299796	56.1624		56.1624
															2011	0	0	0	0	0	0	0	0	0	0	0	0	0	0.00933937	1.61488	5.38617	47.7105	0.028614	0.0418896	0.0299787	54.8214		54.8214
															2012	0	0	0	0	0	0	0	0	0	0	0	0	0	0.00660442	1.53228	5.2545	46.621	0.0283843	0.0418851	0.0299779	53.5146		53.5146
															2013	0	0	0	0	0	0	0	0	0	0	0	0	0	0.00467037	1.45391	5.12605	45.5564	0.0281565	0.0418807	0.029977	52.2411		52.2411
															2014	0	0	0	0	0	0	0	0	0	0	0	0	0	0.0033027	1.37955	5.00074	44.5161	0.0279305	0.0418763	0.0299762	50.9995		50.9995
															2015	0	0	0	0	0	0	0	0	0	0	0	0	0	0.00233553	1.30899	4.87849	43.4996	0.0277064	0.0418719	0.0299753	49.7889		49.7889
															2016	0	0	0	0	0	0	0	0	0	0	0	0	0	0.00165159	1.24205	4.75923	42.5063	0.027484	0.0418675	0.0299744	48.6085		48.6085
															2017	0	0	0	0	0	0	0	0	0	0	0	0	0	0.00116794	1.17852	4.64288	41.5356	0.0272634	0.0418631	0.0299736	47.4573		47.4573
															2018	0	0	0	0	0	0	0	0	0	0	0	0	0	0.000825917	1.11824	4.52938	40.5871	0.0270446	0.0418587	0.0299727	46.3345		46.3345
															2019	0	0	0	0	0	0	0	0	0	0	0	0	0	0.000584055	1.06105	4.41865	39.6603	0.0268276	0.0418543	0.0299719	45.2393		45.2393
															2020	0	0	0	0	0	0	0	0	0	0	0	0	0	0.000413019	1.00678	4.31063	38.7547	0.0266122	0.0418499	0.029971	44.1709		44.1709
