# Supplementary material for: Ionizing Radiation, Higher Plants, and Radioprotection: From Acute High Doses to Chronic Low Doses
Source: Front Plant Sci. 2018 Jun 26;9:847. doi: 10.3389/fpls.2018.00847 (PMC6028737; doi:10.3389/fpls.2018.00847)
Supplement: DATA SHEET S4 — The doses and dose rates used in studies of the effects of IR on plants. [file Data_Sheet_4.XLSX]

## Sheet: Dose v Dose rate
Species	F/L	Dose range	Length of exposure (hours)	Total Dose (Gy)	Lo	Hi	(plot)	Dose Rate (uGy/h)	Mean	Lo	Hi	(plot)	Author/Year	Review/orignal research	doi
Winter rye, wheat, spring barley, oats	Field	28-4834 μGy/h	2 years (17520 hours)	42.5911	0.49056	84.6917	42.1006	28-4834 μGy/h	2431	28	4834	2403	(Geras'kin et al., 2003a)	Geras'kin et al., (2013) REVIEW
Scots pine, coach-grass	FIeld	2.5-27 μGy/h	2 years (17520 hours)	0.25842	0.0438	0.47304	0.21462	2.5-27 μGy/h	14.75	2.5	27	12.25	(Geras'kin et al., 2003b)	Geras'kin et al., (2013) REVIEW
Wild vetch, Scots pine	FIeld	0.87-320 μGy/h	6 years (52560 hours)	8.43246	0.0457272	16.8192	8.38674	0.87-320 μGy/h	160.435	0.87	320	159.565	(Evseeva et al., 2009, 2011)	Geras'kin et al., (2013) REVIEW
Scots pine	Field	0.8-14.8 μGy/h	6 years (52560 hours)	0.409968	0.042048	0.777888	0.36792	0.8-14.8 μGy/h	7.8	0.8	14.8	7	(Geras'kin et al., 2010, 2011)	Geras'kin et al., (2013) REVIEW
Crested hairgrass	Field	0.5-32 μGy/h	3 years (26280 hours)	0.42705	0.01314	0.84096	0.41391	0.5-32 μGy/h	16.25	0.5	32	15.75	(Geras'kin et al., 2012)	Geras'kin et al., (2013) REVIEW
Cow vetch (Vicia cracca)	Field	0.2Gy	3650 hours	0.2	0.2	0.2	0		54.7945	0	0	0	(Evseeva et al., 2009)	ORA
Soybean	Field	2 7.3 × 10^6 ± 2.4 × 10^6 Bq/m-2											Danchenko et al. (2009)	ORA
Flax	Field	2 7.3 × 10^6 ± 2.4 × 10^6 Bq/m-2											Klubicová et al. (2010)	ORA
Arabidopsis	Field	0.09565 -73.91 μGy/h		0.0888	0.000216	0.177384	0.088584	0.09565 -73.91 μGy/h	37	0.09	73.91	36.91	Kovalchuk et al. (1998)	ORA	10.3109/09553002.2010.484478
Arabidopsis, Tobacco	Lab	0.1-10.0 Gy	10 days (240 hours)	5.05	0.1	10	4.95		21041.7	416.667	41666.7	20625	(Kovalchuk et al., 2000)	ORA
Empress tree (tissue culture)	Lab	5 - 50 Gy	5 minutes (0.08 hours)	27.5	5	50	22.5		343750000	62500000	625000000	281250000	(Alikamanoğlu et al., 2007)	ORA
Arabidopsis	Lab	10.9 - 18.4 Gy	168 hours	14.65	10.9	18.4	3.75		87202.4	64881	109524	22321.4	(Biermans et al., 2015)	ORA
Barrel clover (tissue culture)	Lab	6-50 Gy	170 minutes (2.83 hours)	28	6	50	22		9.89399e+06	2.12014e+06	1.76678e+07	7.77385e+06	(Donà et al., 2014)	ORA
Petunia (Petunia x hybrida)	Lab	50-100 Gy	20 minutes (0.33 hours)	75	50	100	25		2.27273e+08	1.51515e+08	3.0303e+08	7.57576e+07	(Donà et al., 2013)	ORA
Arabidopsis	Lab	100-2000 Gy	24 hours	1050	100	2000	950		43750000	4.16667e+06	8.33333e+07	3.95833e+07	Kim et al. (2011)	ORA
Tobacco	Lab	30 or 50 Gy	Not given	40	30	50	10		555556	416667	694444	138889	Cho et al. (2000)	Esnault et al., (2010) REVIEW
Arabidopsis	Lab	1 Gy	40 seconds (0.01 hours)	1	1	1	0		100000000	0	0	0	Kovalchuk et al. (2007)	Esnault et al., (2010) REVIEW
Arabidopsis	Lab	25-100 Gy	2.9 minutes (0.05 hours)	62.5	25	100	37.5		1250000000	500000000	2000000000	750000000	Berrin et al. (2005)	Esnault et al., (2010) REVIEW
Arabidopsis	Lab	50 Gy	1.4 minutes (0.02 hours)	50	50	50	0		2500000000	2500000000	2500000000	0	Doucet-Chabeaud et al. (2001)	Esnault et al., (2010) REVIEW
Arabidopsis	Lab	100 Gy	Not given	100	100	100	0		1.38889e+06	1.38889e+06	1.38889e+06	0	Culligan et al. (2006)	Esnault et al., (2010) REVIEW
Arabidopsis	Lab	0.3–10 Gy	Not given	5.15	0.3	10	4.85		71527.8	4166.67	138889	67361.1	West et al. (2000)	Esnault et al., (2010) REVIEW
Arabidopsis	Lab	100–400 Gy	Not given	250	100	400	150		3.47222e+06	1.38889e+06	5.55556e+06	2.08333e+06	Hefner et al. (2006)	Esnault et al., (2010) REVIEW
Arabidopsis	Lab	100 Gy	11.76 minutes (0.20 hours)	100	100	100	0		500000000	500000000	500000000	0	Hefner et al. (2003)	Esnault et al., (2010) REVIEW
Arabidopsis	Lab	50–800 Gy	1 hour	825	50	800	375		825000000	50000000	800000000	375000000	Osakabe et al. (2006)	Esnault et al., (2010) REVIEW
Arabidopsis	Lab	25–100 Gy	No access	62.5	25	100	37.5		868056	347222	1.38889e+06	520833	Deveaux et al. (2000)	Esnault et al., (2010) REVIEW
Arabidopsis	Lab	150–600 Gy	Not given	375	150	600	225		5.20833e+06	2.08333e+06	8.33333e+06	3125000	Doutriaux et al. (1998)	Esnault et al., (2010) REVIEW
Arabidopsis	Lab	50–200 Gy	22 minutes (0.37 hours)	125	50	200	75		3.37838e+08	1.35135e+08	5.40541e+08	2.02703e+08	Bleuyard et al. (2005)	Esnault et al., (2010) REVIEW
Arabidopsis	Lab	100 Gy	Not given	100	100	100	0		1.38889e+06	1.38889e+06	1.38889e+06	0	Preuss and Britt (2003)	Esnault et al., (2010) REVIEW
Arabidopsis	Lab	20 Gy	Not given	20	20	20	0		277778	277778	277778	0	De Schutter et al. (2007)	Esnault et al., (2010) REVIEW
Arabidopsis	Lab	200 Gy	4 hours	200	200	200	0		50000000	50000000	50000000	0	Kim et al. (2009)	Esnault et al., (2010) REVIEW
Arabidopsis	Lab	25-100 Gy	3 minutes (0.05 hours)	62.5	25	100	37.5		1250000000	500000000	2000000000	750000000	Pierrugues et al. (2001)	Esnault et al., (2010) REVIEW
Potato	Lab	10-30 Gy	30 seconds (0.008 hours)	20	10	30	10		2500000000	1250000000	3750000000	1250000000	Hamideldin and Hussin (2014).	ORA
Maize and pea	Lab	3-32 Gy	89 minutes (1.48 hours)	17.5	3	32	14.5		1.18243e+07	2.02703e+06	2.16216e+07	9.7973e+06	Gudkov and Grodzinsky (1982)	ORA
Chickpea	Lab	50-750 Gy	4.2 seconds (0.001 hours)	400	50	750	350		400000000000	50000000000	750000000000	350000000000	Brahmi et al. (2014)	ORA
Red pepper	Lab	2-16 Gy	not given	11	2	16	7		152778	27777.8	222222	97222.2	Kim et al. (2004)	ORA
Rice, Mung bean	Lab	50-350 Gy	3 hours	200	50	350	150		6.66667e+07	1.66667e+07	1.16667e+08	50000000	Maity et al. (2005)	ORA
Potato, Sweet potato	Lab	100-900 Gy	20.5 krad/hr (4.39 hours)	500	100	900	400		1.13895e+08	2.2779e+07	2.05011e+08	9.11162e+07	Ogawa et al. (1969)	ORA	10.1016/j.jenvrad.2011.12.024.
Lombardy poplar	Lab	10-300 Gy	20 hours	155	10	300	145		7750000	500000	15000000	7250000	Nishiguchi et al. (2012)	ORA	10.1016/j.ecoenv.2015.02.
Arabidopsis	Lab	25-150 Gy	17.6 minutes (0.29 hours)	87.5	25	150	62.5		3.01724e+08	8.62069e+07	5.17241e+08	2.15517e+08	Qi et al. (2015)	ORA	10.1371/journal.pone.0000430
Arabidopsis	Lab	100 Gy	4.5 minutes (0.08 hours)	100	100	100	0		1250000000	1250000000	1250000000	0	Ricaud et al. (2007)	ORA
Tobacco	Lab	0 - 10 Gy 30 Gy	63.8 minutes (1.06 hours)	20	10	30	10		1.88679e+07	9.43396e+06	2.83019e+07	9.43396e+06	Ptáˇcek et al. (2001)	ORA	10.1016/j.jenvrad.2008.03.013
Onion	Lab	0-50 Gy	121.6 seconds (0.03 hours)	50	50	50	0		1.66667e+09	1.66667e+09	1.66667e+09	0	Saghirzadeh et al. (2008)	ORA	10.1111/j.1469-8137.2005.01485.x
Arabidopsis	Lab	0.1 µGy/h (external) , 50–100 µG/h (internal)					0	0.1 - 100 µGy/h	50.05	0.1	100	49.95	Sahr et al. (2005)	ORA	10.1016/j.jenvrad.2013.11.011
Arabidopsis	Lab	3.9-58.8 Gy	167 hours	31.35	3.9	58.8	27.45		187725	23353.3	352096	164371	Vanhoudt et al. (2014)	ORA	10.1016/j.jenvrad.2010.06.008
Arabdopsis	Lab	3.5 Gy	72 hours	3.5	3.5	3.5	0		48611.1	600000	48611.1	-275694	Vanhoudt et al. (2010)	ORA	10.1016/j.scitotenv.2003.08.010
Pea	Lab	0.4-10 Gy	20.4 minutes (0.34 hours)	60	0.4	10	4.8		1.76471e+08	1.17647e+06	2.94118e+07	1.41176e+07	Zaka et al. (2004)	ORA	10.1007/s10867-013-9322-z
Maize	Lab	0.1-1 kGy	not given	550	100	1000	450		7.63889e+06	1.38889e+06	1.38889e+07	6.25e+06	Marcu et al. (2013)	ORA	10.1021/pr900034u
Potato	Lab	0- 80 Gy	Not given	80	80	80	0		1.11111e+06	1.11111e+06	1.11111e+06	0	Cheung et al. (2010)	ORA	10.1021/es100895s
Rice	Field	222.5 μGy/h	96 hours	0.02136	0.02136	0.02136	0	222.5 μGy/h	222.5	222.5	222.5	0	Kimura et al. (2008)	ORA
Rice	Lab	4 μGy/h	72 hours	0.000288	0.000288	0.000288	0	4 μGy/h	4	4	4	4		ORA
Carrot	Field	0.08 - 30.2 μGy/h	Not given, but assume 30 y from field at chernobyl (262800 h)	3.97879	0.021024	7.93656	3.95777	0.08 - 30.2 μGy/h	15.14	0.08	30.2	15.06	Boratyński et al. (2016)	ORA	doi:10.1038/srep39282
Scot's pine	Field	0.08 - 34.5 μGy/h	Not given, but assume 30 y from field at chernobyl (262800 h)	4.54381	0.021024	9.0666	4.52279	0.08 - 34.5 μGy/h	17.29	0.08	34.5	17.21	Mousseau et al. (2013)	ORA	10.1007/s00468-013-0891-z
Broad Bean (V. Fabia)	Lab	70-291 rontgen (0.6 Gy- 2.6 Gy)	not given, assumed 1 hr	1.55	0.6	2.5	0.95		1.55e+06	600000	2500000	950000	Gray and Scholes (1951)	ORA
Nicotiana Glauca	Lab	200-400 rontgen per day (43.2Gy - 84 Gy)	2 months (1460 hours) (1.8Gy/h - 3.5 Gy/hr)	3869	2628	5110	1241		2650000	1800000	3500000	850000	Gunckel (1956)	ORA
Snapdragon	Lab	175- 285 rontgen per day (36 Gy - 60 Gy)	assume 2 months (1.5 Gy/hr- 2.5 Gy/hr)	2920	2190	3650	730	1500000 - 2500000 uGy/hr	2000000	1500000	2500000	500000	Gunckel (1956)	ORA
Tradescantia Paludosa	Lab	37 r per day (0.3 Gy per day)	3 months (2190 hours) @ 0.0125 Gy/hr = 27.375Gy	27.375	27.375	27.375	0	12500 μGy/h	12500	12500	12500	0	Gunckel (1956)	ORA
Nicotiana bigelovii xNicotiana Glauca	Lab	325 r per day (2.85 Gy per day)	assume 2 months (1460 hrs) @ 0.11875 Gy/hr	173.375	173.375	173.375	0	118750 μGy/h	118750	118750	118750	0	Gunckel (1956)	ORA
Nicotiana bigelovii xNicotiana Glauca	Lab	225 r per day (1.973 Gy per day)	Assume 2 months (1460 hrs) @ 0.08 Gy/hr	119.72	119.72	119.72	0	82000 μGy/h	82000	82000	82000	0	Gunckel (1956)	ORA
Rice	Field	5.34 μGy/day (0.2 μGy/h)	72-96 hours	18.69	16.02	21.36	2.67	0.2	0.2	0.2	0.2	0.2	Rakwal et al. (2009)
		if Time in seconds: divide by 60 and then 60 again to convert to hours
		if time in mins divide by 60 = hours
