# Supplementary material for: Ionizing Radiation, Higher Plants, and Radioprotection: From Acute High Doses to Chronic Low Doses
Source: Front Plant Sci. 2018 Jun 26;9:847. doi: 10.3389/fpls.2018.00847 (PMC6028737; doi:10.3389/fpls.2018.00847)
Supplement: DATA SHEET S5 — Oxidizing radicals from O3 exposure compared to those from background IR, Chernobyl and UV. [file Data_Sheet_5.XLSX]

## Sheet: Sheet1
													Water	Air
							UV		ppb	p (Pa)	H(mol/mol)	c	(nM)	Molarity (nM)	V=nRT/P	n=PV/RT
					5.5e-05	5.53e-08	3.9		0.1	1.01325e-05	0.25	2.53313e-06	0.102183	0.000408734	4.06206e-14			1.6603e-15
					5.5e-05	5.53e-08	3.9		1	0.000101325	0.25	2.53313e-05	1.02183	0.00408734
					5.5e-05	5.53e-08	3.9		10	0.00101325	0.25	0.000253313	10.2183	0.0408734
					5.5e-05	5.53e-08	3.9		20	0.0020265	0.25	5.06625e-06	20.4367	0.0817468
					5.5e-05	5.53e-08	3.9		30	0.00303975	0.25	7.59938e-06	30.655	0.12262
					5.5e-05	5.53e-08	3.9		40	0.004053	0.25	1.01325e-05	40.8734	0.163494
					5.5e-05	5.53e-08	3.9		50	0.00506625	0.25	1.26656e-05	51.0917	0.204367
					5.5e-05	5.53e-08	3.9		60	0.0060795	0.25	1.51988e-05	61.3101	0.24524
					5.5e-05	5.53e-08	3.9		70	0.00709275	0.25	1.77319e-05	71.5284	0.286114
					5.5e-05	5.53e-08	3.9		80	0.008106	0.25	2.0265e-05	81.7468	0.326987
					5.5e-05	5.53e-08	3.9		90	0.00911925	0.25	2.27981e-05	91.9651	0.36786
					5.5e-05	5.53e-08	3.9		100	0.0101325	0.25	2.53313e-05	102.183	0.408734
					5.5e-05	5.53e-08	3.9		110	0.0111458	0.25	2.78644e-05	112.402	0.449607
					5.5e-05	5.53e-08	3.9		120	0.012159	0.25	3.03975e-05	122.62	0.490481
					5.5e-05	5.53e-08	3.9		130	0.0131722	0.25	3.29306e-05	132.838	0.531354
					5.5e-05	5.53e-08	3.9		140	0.0141855	0.25	3.54638e-05	143.057	0.572227
					5.5e-05	5.53e-08	3.9		150	0.0151988	0.25	3.79969e-05	153.275	0.613101
					5.5e-05	5.53e-08	3.9		160	0.016212	0.25	4.053e-05	163.494	0.653974
					5.5e-05	5.53e-08	3.9		170	0.0172253	0.25	4.30631e-05	173.712	0.694848
					5.5e-05	5.53e-08	3.9		180	0.0182385	0.25	4.55963e-05	183.93	0.735721
					5.5e-05	5.53e-08	3.9		190	0.0192518	0.25	4.81294e-05	194.149	0.776594
					5.5e-05	5.53e-08	3.9		200	0.020265	0.25	5.06625e-05	204.367	0.817468
					5.5e-05	5.53e-08	3.9		210	0.0212782	0.25	5.31956e-05	214.585	0.858341
					5.5e-05	5.53e-08	3.9		220	0.0222915	0.25	5.57288e-05	224.804	0.899214
					5.5e-05	5.53e-08	3.9		230	0.0233048	0.25	5.82619e-05	235.022	0.940088
					5.5e-05	5.53e-08	3.9		240	0.024318	0.25	6.0795e-05	245.24	0.980961
					5.5e-05	5.53e-08	3.9		250	0.0253313	0.25	6.33281e-05	255.459	1.02183
					5.5e-05	5.53e-08	3.9		260	0.0263445	0.25	6.58613e-05	265.677	1.06271
					5.5e-05	5.53e-08	3.9		270	0.0273578	0.25	6.83944e-05	275.895	1.10358
					5.5e-05	5.53e-08	3.9		280	0.028371	0.25	7.09275e-05	286.114	1.14445
					5.5e-05	5.53e-08	3.9		290	0.0293843	0.25	7.34606e-05	296.332	1.18533
					5.5e-05	5.53e-08	3.9		300	0.0303975	0.25	7.59938e-05	306.55	1.2262
					5.5e-05	5.53e-08	3.9		310	0.0314108	0.25	7.85269e-05	316.769	1.26707
					5.5e-05	5.53e-08	3.9		320	0.032424	0.25	8.106e-05	326.987	1.30795
					5.5e-05	5.53e-08	3.9		330	0.0334373	0.25	8.35931e-05	337.205	1.34882
					5.5e-05	5.53e-08	3.9		340	0.0344505	0.25	8.61262e-05	347.424	1.3897
					5.5e-05	5.53e-08	3.9		350	0.0354638	0.25	8.86594e-05	357.642	1.43057
					5.5e-05	5.53e-08	3.9		360	0.036477	0.25	9.11925e-05	367.86	1.47144
					5.5e-05	5.53e-08	3.9		370	0.0374903	0.25	9.37256e-05	378.079	1.51232
					5.5e-05	5.53e-08	3.9		380	0.0385035	0.25	9.62588e-05	388.297	1.55319
					5.5e-05	5.53e-08	3.9		390	0.0395168	0.25	9.87919e-05	398.515	1.59406
					5.5e-05	5.53e-08	3.9		400	0.04053	0.25	0.000101325	408.734	1.63494
					5.5e-05	5.53e-08	3.9		410	0.0415433	0.25	0.000103858	418.952	1.67581
					5.5e-05	5.53e-08	3.9		420	0.0425565	0.25	0.000106391	429.171	1.71668
					5.5e-05	5.53e-08	3.9		430	0.0435698	0.25	0.000108924	439.389	1.75756
					5.5e-05	5.53e-08	3.9		440	0.044583	0.25	0.000111458	449.607	1.79843
					5.5e-05	5.53e-08	3.9		450	0.0455963	0.25	0.000113991	459.826	1.8393
					5.5e-05	5.53e-08	3.9		460	0.0466095	0.25	0.000116524	470.044	1.88018
					5.5e-05	5.53e-08	3.9		470	0.0476228	0.25	0.000119057	480.262	1.92105
					5.5e-05	5.53e-08	3.9		480	0.048636	0.25	0.00012159	490.481	1.96192
									490	0.0496493	0.25	0.000124123	500.699	2.0028
									500	0.0506625	0.25	0.000126656	510.917	2.04367
